# Supplementary material for: Systematic Assessment of Human CCR7 Signalling Using NanoBRET Biosensors Points towards the Importance of the Cellular Context
Source: Biosensors (Basel). 2024 Mar 14;14(3):142. doi: 10.3390/bios14030142 (PMC10967792; doi:10.3390/bios14030142)
Supplement: Supplementary file 1 [file biosensors-14-00142-s001.zip]

Archive with 1 entries (1 files):
- biosensors-2895665-supplementary.pdf
